# Supplementary material for: Combinatorial Effects of CPP-Modified Antimicrobial Peptides: Synergistic and Additive Interactions Against Pathogenic Bacteria
Source: Int J Mol Sci. 2025 Jun 21;26(13):5968. doi: 10.3390/ijms26135968 (PMC12250457; doi:10.3390/ijms26135968)
Supplement: Supplementary file 1 [file ijms-26-05968-s001.zip]

Archive with 1 entries (1 files):
- ijms-3689121-supplementary.pdf
